# Supplementary material for: Paired Box-1 (PAX1) Activates Multiple Phosphatases and Inhibits Kinase Cascades in Cervical Cancer
Source: Sci Rep. 2019 Jun 24;9:9195. doi: 10.1038/s41598-019-45477-5 (PMC6591413; doi:10.1038/s41598-019-45477-5)
Supplement: Supplementary file 2 — Supplemental Table S2 [file 41598_2019_45477_MOESM2_ESM.xlsx]

## Sheet: Upregulated pathways
Category	Term	Count	%	PValue	Genes	List Total	Pop Hits	Pop Total	Fold Enrichment	Bonferroni	Benjamini	FDR	LogP
PANTHER_BP_ALL	BP00031:Nucleoside, nucleotide and nucleic acid metabolism	322	19.4915	8.93846e-06	170959, 4799, 1479, 6774, 10891, 79707, 6772, 6773, 63922, 3727, 3726, 317781, 51085, 79088, 4613, 64393, 7746, 2959, 7748, 11325, 6617, 204, 3714, 50717, 55225, 23503, 55758, 115752, 3299, 9869, 723790, 4602, 4507, 10721, 7072, 10725, 170960, 6777, 54799, 4791, 4222, 23126, 4792, 8243, 126231, 11340, 9985, 58487, 9984, 55112, 6894, 23635, 1998, 7629, 23019, 7728, 7181, 55666, 4781, 55667, 85441,…	1115	2983	12713	1.23077	0.0018664	0.0018664	0.0112836	5.04874
PANTHER_BP_ALL	BP00156:Interferon-mediated immunity	15	0.90799	0.000771544	3661, 3430, 3627, 2634, 6773, 8638, 10379, 24138, 3434, 4938, 3433, 3459, 4939, 3437, 4940	1115	62	12713	2.7585	0.148976	0.0774903	0.969661	3.11264
PANTHER_BP_ALL	BP00111:Intracellular signaling cascade	96	5.81114	0.00327214	3627, 9649, 7538, 6774, 7294, 84932, 2919, 6773, 801, 51735, 3727, 3726, 51277, 11329, 26298, 152926, 4613, 2247, 85464, 8527, 339122, 55333, 1756, 27071, 55799, 6645, 1857, 56261, 7832, 5603, 1850, 1902, 1795, 27, 23162, 7134, 26118, 28512, 10769, 6198, 115701, 5495, 25837, 8826, 9641, 6777, 4791, 26354, 4792, 142679, 9644, 1437, 1601, 5971, 3606, 1124, 8945, 1783, 1070, 1606, 3600, 51655, 1438,…	1115	826	12713	1.32515	0.495909	0.204141	4.05318	2.48517
PANTHER_BP_ALL	BP00148:Immunity and defense	131	7.92978	0.00924656	6774, 7294, 6773, 8743, 8740, 6352, 1525, 114897, 4820, 4929, 63898, 2204, 29992, 30817, 29990, 8681, 27071, 3714, 9353, 3552, 3299, 8685, 4891, 55367, 4938, 5359, 6364, 4939, 2941, 472, 9641, 10725, 6777, 4791, 4792, 2214, 1437, 5971, 6289, 6288, 493869, 23531, 6892, 79827, 6890, 9360, 1438, 727, 1998, 5565, 725, 4582, 722, 624, 3134, 10019, 3133, 629, 4091, 4940, 3430, 10410, 2634, 326, 716, 83…	1115	1220	12713	1.22429	0.856515	0.384537	11.0659	2.03402
PANTHER_BP_ALL	BP00275:Extracellular matrix protein-mediated signaling	12	0.726392	0.0140712	3918, 3913, 375790, 3914, 3689, 5411, 3486, 1953, 89932, 5045, 3911, 3909	1115	60	12713	2.28036	0.948272	0.446975	16.381	1.85167
PANTHER_BP_ALL	BP00256:RNA catabolism	11	0.66586	0.0175452	91431, 7538, 80021, 6038, 55758, 87178, 115752, 65110, 91748, 9924, 283	1115	54	12713	2.32259	0.975264	0.460214	20.0254	1.75584
PANTHER_BP_ALL	BP00117:JAK-STAT cascade	14	0.847458	0.0254751	1437, 3430, 6774, 3606, 6773, 2241, 122809, 3600, 1438, 26118, 3459, 6777, 3569, 53834	1115	82	12713	1.94665	0.995453	0.537204	27.803	1.59388
PANTHER_BP_ALL	BP00133:Nuclear transport	17	1.02906	0.0299311	8021, 23225, 100132247, 23633, 9360, 9284, 10204, 79711, 4820, 7175, 4678, 10465, 55666, 440348, 57610, 5480, 55705	1115	110	12713	1.7621	0.998255	0.547918	31.8616	1.52388
PANTHER_BP_ALL	BP00195:Meiosis	13	0.786925	0.0319484	8243, 4361, 9985, 1762, 7516, 113510, 4439, 5475, 10721, 55329, 55601, 5888, 171483	1115	76	12713	1.95031	0.998871	0.52953	33.6289	1.49555
PANTHER_BP_ALL	BP00116:JNK cascade	11	0.66586	0.0344589	1843, 27071, 3627, 7186, 1850, 1847, 10451, 3569, 3727, 142679, 3726	1115	60	12713	2.09033	0.999344	0.519482	35.7694	1.4627
PANTHER_BP_ALL	BP00036:DNA repair	21	1.27119	0.0406136	8243, 4361, 79677, 4683, 55775, 5426, 7516, 2073, 4439, 7157, 27301, 8930, 4913, 135114, 9126, 3978, 55339, 472, 5888, 11144, 29935	1115	151	12713	1.58568	0.999828	0.54514	40.7509	1.39133
PANTHER_BP_ALL	BP00153:Complement-mediated immunity	10	0.605327	0.0435473	716, 114897, 727, 725, 1675, 722, 3075, 114904, 629, 51279	1115	54	12713	2.11144	0.999909	0.539507	42.9979	1.36104
PANTHER_BP_ALL	BP00179:Apoptosis	55	3.3293	0.0520203	9966, 51537, 7294, 6774, 7124, 8743, 330, 8740, 4613, 8837, 7852, 50717, 834, 84901, 27, 22985, 9540, 4602, 472, 6777, 8539, 166824, 4791, 3958, 3586, 4792, 1612, 64135, 5971, 9984, 64759, 3600, 83593, 27250, 1438, 7186, 9774, 5654, 627, 5287, 53834, 23586, 6623, 329, 11214, 23567, 8087, 7157, 355, 9181, 2861, 467, 3569, 7009, 7917	1115	494	12713	1.26943	0.999986	0.576357	49.0546	1.28383
PANTHER_BP_ALL	BP00006:Gluconeogenesis	5	0.302663	0.0555027	5565, 5106, 32, 5091, 56922	1115	17	12713	3.35347	0.999993	0.573634	51.3674	1.25569
PANTHER_BP_ALL	BP00150:MHCI-mediated immunity	5	0.302663	0.0555027	6892, 3106, 3134, 3133, 3105	1115	17	12713	3.35347	0.999993	0.573634	51.3674	1.25569
PANTHER_BP_ALL	BP00038:DNA recombination	8	0.484262	0.0632878	4361, 9985, 4683, 3978, 7516, 5888, 11144, 29935	1115	41	12713	2.22474	0.999999	0.597858	56.1925	1.19868
PANTHER_BP_ALL	BP00053:RNA localization	7	0.423729	0.0640694	22849, 6993, 84501, 55112, 1783, 55666, 56907	1115	33	12713	2.41856	0.999999	0.578915	56.6517	1.19335
PANTHER_BP_ALL	BP00281:Oncogenesis	46	2.7845	0.0676895	4302, 7022, 3661, 11054, 6774, 7103, 84171, 7869, 64759, 1027, 3727, 57805, 3726, 4613, 404734, 4111, 1979, 1999, 53834, 80714, 89941, 4311, 9475, 4091, 10904, 4763, 7832, 6623, 654341, 7428, 10379, 163732, 2241, 27, 7157, 116496, 10370, 27125, 414059, 7248, 7982, 4791, 23338, 64855, 2353, 10451, 3934	1115	410	12713	1.27923	1	0.577551	58.7214	1.16948
PANTHER_BP_ALL	BP00263:Inhibition of apoptosis	17	1.02906	0.0794272	5971, 6774, 329, 330, 84901, 3600, 1438, 4602, 627, 6777, 8539, 4791, 5287, 3586, 53834, 7009, 3569	1115	125	12713	1.55064	1	0.617462	64.8229	1.10003
PANTHER_BP_ALL	BP00049:mRNA polyadenylation	6	0.363196	0.0820907	22849, 10299, 10914, 1479, 79707, 132430	1115	27	12713	2.53373	1	0.61024	66.0863	1.08571
PANTHER_BP_ALL	BP00073:Translational regulation	11	0.66586	0.0896397	29904, 5475, 4343, 404734, 92399, 1979, 26354, 5610, 440275, 23277, 285855	1115	71	12713	1.76648	1	0.625218	69.4439	1.0475
PANTHER_BP_ALL	BP00071:Proteolysis	88	5.32688	0.0938961	10346, 10206, 649, 57484, 9924, 8925, 4898, 6590, 5685, 5684, 84961, 79956, 6868, 81844, 8837, 25862, 11059, 5327, 3920, 7681, 51465, 51279, 5266, 4311, 9636, 5709, 6737, 85363, 834, 9736, 5696, 5547, 5687, 10437, 10475, 63929, 23608, 7078, 4321, 64167, 84851, 9805, 826, 4738, 283450, 51200, 9097, 8945, 5045, 51191, 4734, 57695, 143279, 6500, 10942, 54933, 6687, 23352, 55008, 175, 5654, 7726, 545…	1115	865	12713	1.15995	1	0.625183	71.1993	1.02735
PANTHER_BP_ALL	BP00298:Glycogen metabolism	8	0.484262	0.0948021	5507, 5475, 5257, 5256, 92579, 280, 178, 2548	1115	45	12713	2.02699	1	0.611793	71.5607	1.02318
PANTHER_BP_ALL	BP00034:DNA metabolism	35	2.11864	0.0984932	8243, 9985, 1763, 4683, 7516, 63922, 2073, 8930, 135114, 9126, 5984, 55339, 9797, 5888, 29935, 84515, 4173, 4172, 7014, 4174, 4361, 55758, 79677, 55775, 5426, 91748, 4439, 4171, 7157, 27301, 4913, 3978, 472, 11144, 23595	1115	309	12713	1.29147	1	0.610233	72.9905	1.00659
PANTHER_BP_ALL	BP00119:Other intracellular signaling cascade	25	1.51332	0.0993401	6645, 3430, 1857, 56261, 11215, 1124, 1783, 1795, 1606, 5525, 5475, 11329, 5495, 152926, 115548, 84888, 85464, 8527, 26354, 10019, 55333, 1845, 9644, 9475, 4091	1115	208	12713	1.37041	1	0.597931	73.3091	1.00288

## Sheet: Downregulated pathways
Category	Term	Count	%	PValue	Genes	List Total	Pop Hits	Pop Total	Fold Enrichment	Bonferroni	Benjamini	FDR	LogP
PANTHER_BP_ALL	BP00203:Cell cycle	105	8.10811	1.97557e-07	8883, 57175, 1104, 2289, 2288, 221937, 10540, 2295, 2297, 51637, 751867, 2294, 2012, 3151, 6093, 8872, 7283, 11140, 1982, 3491, 10097, 5937, 51434, 4609, 55038, 148932, 10726, 64710, 1453, 1452, 1455, 5970, 5558, 10276, 1647, 7424, 84790, 10112, 10801, 84292, 595, 7529, 890, 4176, 6277, 3833, 2304, 899, 83540, 84617, 991, 203068, 808, 892, 23332, 896, 29950, 50855, 29899, 5127, 7027, 54556, 7791,…	898	896	12713	1.65903	3.95106e-05	3.95106e-05	0.000247617	-6.70431
PANTHER_BP_ALL	BP00282:Mitosis	48	3.70656	5.13182e-06	5127, 29899, 57175, 7791, 1104, 983, 10540, 10383, 10381, 51637, 751867, 10300, 5885, 134492, 6093, 3619, 7283, 11140, 10097, 51434, 72, 56604, 10051, 148932, 10726, 64710, 1453, 1452, 1455, 6790, 7277, 84790, 10112, 10801, 595, 23244, 10983, 1017, 3833, 3159, 7464, 1020, 899, 1021, 83540, 84617, 203068, 23332, 896	898	337	12713	2.01643	0.00102584	0.000513052	0.00643202	-5.28973
PANTHER_BP_ALL	BP00060:Protein metabolism and modification	239	18.4556	7.77225e-06	8883, 170384, 7355, 8738, 1973, 10489, 5641, 51776, 8878, 11098, 6093, 79716, 83903, 55226, 5646, 5645, 3093, 10471, 23640, 10093, 1982, 7347, 7884, 1983, 8728, 10477, 51765, 8725, 1984, 7079, 7203, 219743, 824, 823, 1453, 1432, 1452, 1455, 9986, 1075, 7326, 5351, 118424, 4638, 84196, 5347, 81567, 54476, 4232, 5768, 51386, 8751, 51588, 65125, 6203, 6202, 908, 7324, 5770, 10598, 29952, 4660, 5127,…	898	2630	12713	1.28651	0.00155325	0.000518018	0.00974127	-5.10945
PANTHER_BP_ALL	BP00207:Cell cycle control	48	3.70656	0.000164231	5127, 8883, 23677, 1956, 5970, 54556, 3169, 2289, 2288, 221937, 983, 2295, 2297, 1031, 1647, 55274, 7424, 2294, 3553, 94234, 595, 8872, 10983, 11065, 5708, 890, 9935, 10848, 11140, 6277, 581, 1017, 2304, 5925, 1874, 1982, 1020, 6197, 1021, 899, 3491, 991, 51434, 4145, 892, 4609, 896, 6195	898	386	12713	1.76046	0.0323152	0.00817858	0.205651	-3.78455
PANTHER_BP_ALL	BP00062:Protein folding	25	1.9305	0.000236477	10808, 10049, 3300, 3303, 11140, 51386, 3337, 60681, 6950, 3312, 2289, 2288, 3315, 10471, 3329, 23640, 2280, 64222, 2286, 7266, 908, 8725, 10574, 10598, 7203	898	156	12713	2.26875	0.0461998	0.0094156	0.295996	-3.62621
PANTHER_BP_ALL	BP00063:Protein modification	105	8.10811	0.000376465	57171, 8883, 90850, 10295, 170384, 7355, 3340, 23463, 10922, 51776, 57178, 9040, 6093, 53947, 55226, 83903, 5170, 3093, 160418, 4836, 11282, 10477, 51765, 1613, 10678, 1453, 1432, 1452, 1455, 7326, 118424, 28996, 4638, 23193, 54935, 81567, 54936, 5347, 23324, 91, 5768, 90, 51588, 9374, 65125, 997, 6675, 7324, 5573, 26472, 5575, 5770, 10188, 5782, 4660, 5127, 8767, 51734, 8459, 8576, 5062, 4247, 9…	898	1068	12713	1.39184	0.0725415	0.0124728	0.470837	-3.42428
PANTHER_BP_ALL	BP00206:Chromosome segregation	18	1.38996	0.00103171	3619, 1453, 1452, 1455, 7283, 3159, 10540, 10383, 10381, 83540, 84617, 7277, 203068, 84790, 5885, 10112, 56604, 10051	898	105	12713	2.42692	0.186532	0.0290619	1.28547	-2.98644
PANTHER_BP_ALL	BP00033:Pyrimidine metabolism	10	0.772201	0.00128482	1806, 978, 4830, 1503, 7298, 1635, 29922, 7083, 1633, 7378	898	39	12713	3.63	0.226731	0.03163	1.59851	-2.89116
PANTHER_BP_ALL	BP00072:Protein complex assembly	12	0.926641	0.00371669	908, 10489, 3303, 10574, 3312, 6950, 112812, 7203, 9158, 23481, 8674, 3329	898	62	12713	2.74007	0.525134	0.0794159	4.55992	-2.42984
PANTHER_BP_ALL	BP00239:Other apoptosis	5	0.3861	0.00543813	8883, 84674, 5664, 949, 8996	898	11	12713	6.43501	0.663984	0.103323	6.6064	-2.26455
PANTHER_BP_ALL	BP00179:Apoptosis	51	3.93822	0.00614195	9513, 64110, 8883, 6464, 7027, 54556, 8767, 332, 949, 8738, 1051, 8835, 10392, 8772, 84674, 7259, 10922, 2012, 8877, 10134, 5074, 9500, 581, 64061, 11186, 1982, 3956, 9538, 112398, 1613, 4609, 1611, 136, 5970, 5664, 27429, 10276, 1647, 81557, 4947, 83692, 4946, 3553, 8996, 9618, 598, 10848, 54583, 27242, 4170, 11124	898	494	12713	1.46155	0.708343	0.10597	7.43141	-2.21169
PANTHER_BP_ALL	BP00125:Intracellular protein traffic	86	6.64093	0.00645334	10244, 148022, 57175, 83871, 94120, 51375, 54453, 23208, 154, 10540, 83943, 10383, 11018, 10484, 3482, 10618, 10381, 79083, 6396, 84926, 7851, 9146, 10134, 8871, 26155, 10055, 10059, 10961, 7283, 6836, 9117, 163, 10097, 375, 72, 5878, 56604, 23636, 10972, 3996, 5872, 23534, 10527, 1453, 54732, 22818, 1452, 1455, 136, 3998, 3842, 11031, 8301, 10276, 7277, 9777, 23423, 8907, 84790, 83692, 5868, 101…	898	925	12713	1.31622	0.726061	0.102286	7.79428	-2.19022
PANTHER_BP_ALL	BP00286:Cell structure	61	4.71042	0.00756135	57175, 3875, 7791, 949, 4000, 4001, 10540, 221937, 9201, 2295, 10383, 2297, 10381, 7168, 51776, 2294, 94234, 84823, 3858, 26499, 832, 23022, 10059, 7283, 11140, 5170, 3855, 144501, 10093, 5358, 10097, 55700, 10095, 10094, 7171, 72, 7170, 56604, 9053, 5756, 1453, 1452, 1455, 7414, 3169, 27252, 1072, 7277, 11078, 84790, 10112, 11344, 3799, 2304, 7464, 7431, 4478, 10552, 4627, 84617, 203068	898	621	12713	1.39062	0.780854	0.110211	9.07487	-2.1214
PANTHER_BP_ALL	BP00048:mRNA splicing	23	1.77606	0.0104046	57647, 6638, 6636, 8570, 283742, 57819, 10492, 1660, 24148, 7307, 3188, 51163, 8175, 11338, 3178, 8634, 11129, 220988, 10594, 10262, 11066, 5936, 10432, 84321	898	184	12713	1.76963	0.876538	0.138789	12.2865	-1.98277
PANTHER_BP_ALL	BP00287:Cell motility	34	2.62548	0.0185993	9948, 5756, 5782, 57175, 4851, 7791, 9260, 7041, 10383, 10381, 7168, 7277, 8440, 84790, 11344, 6093, 22885, 392, 6624, 7283, 81624, 3693, 7464, 8061, 10093, 3688, 3491, 4627, 84617, 81873, 203068, 7171, 7170, 56604	898	321	12713	1.4995	0.976597	0.221453	20.968	-1.7305
PANTHER_BP_ALL	BP00064:Protein phosphorylation	58	4.47876	0.0196459	5127, 4660, 5782, 8767, 10295, 8576, 5062, 983, 9201, 9833, 51776, 10922, 6093, 5606, 5792, 83903, 5604, 5170, 6197, 6199, 5496, 51765, 5595, 8986, 1613, 6195, 7867, 23677, 1453, 1432, 1452, 1455, 1956, 6790, 28996, 4638, 54935, 558, 5347, 5797, 3654, 1969, 91, 90, 1017, 79109, 65125, 1020, 1021, 5528, 5573, 26472, 5575, 27347, 5770, 4145, 10188, 2869	898	614	12713	1.33731	0.981094	0.219654	22.018	-1.70673
PANTHER_BP_ALL	BP00285:Cell structure and motility	91	7.02703	0.0229868	5782, 57175, 4851, 3875, 7791, 949, 10398, 4000, 4001, 221937, 10540, 2295, 9201, 10383, 2297, 7168, 10381, 389, 51776, 2294, 94234, 84823, 9043, 6093, 2017, 22885, 26499, 3858, 832, 23022, 5881, 10059, 7283, 5792, 11140, 81624, 5170, 3855, 144501, 3693, 8061, 10093, 5358, 3688, 3491, 10097, 55700, 10095, 10094, 7171, 72, 7170, 56604, 9053, 9948, 5756, 1453, 1452, 1455, 7414, 3169, 27252, 9260, 1…	898	1042	12713	1.23636	0.990448	0.239355	25.2842	-1.63852
PANTHER_BP_ALL	BP00011:Monosaccharide metabolism	8	0.617761	0.0232172	56948, 2519, 2539, 5373, 10007, 5468, 5210, 29925	898	41	12713	2.76234	0.990888	0.229727	25.5048	-1.63419
PANTHER_BP_ALL	BP00001:Carbohydrate metabolism	50	3.861	0.0396087	56948, 2131, 23677, 5373, 3169, 4247, 2762, 5210, 6513, 221937, 8692, 2295, 7355, 10296, 6520, 2297, 3340, 7167, 92126, 23193, 2294, 7374, 7086, 23324, 221035, 94234, 3099, 53947, 2632, 1486, 3038, 128, 5223, 226, 29988, 230, 4191, 2304, 5468, 56548, 276, 2519, 2539, 2588, 5836, 8704, 85414, 10007, 2542, 29925	898	539	12713	1.31327	0.999691	0.346502	39.7431	-1.40221
PANTHER_BP_ALL	BP00123:Other signal transduction	10	0.772201	0.0412791	64781, 2004, 23463, 2002, 11140, 29893, 8877, 9912, 949, 351	898	66	12713	2.145	0.999782	0.343973	41.0437	-1.38427
PANTHER_BP_ALL	BP00253:Induction of apoptosis	17	1.31274	0.0733134	9513, 9500, 9618, 598, 581, 8767, 27242, 1051, 10392, 3956, 81557, 10922, 9538, 11124, 1613, 1611, 4609	898	153	12713	1.573	1	0.515744	61.4931	-1.13482
PANTHER_BP_ALL	BP00047:Pre-mRNA processing	25	1.9305	0.0876292	6638, 6636, 8570, 3178, 220988, 10262, 84321, 57647, 283742, 57819, 10492, 1660, 24148, 7307, 3188, 11338, 8175, 51163, 8634, 22916, 11129, 10594, 11066, 9582, 5936, 10432	898	254	12713	1.39341	1	0.565568	68.3197	-1.05735
PANTHER_BP_ALL	BP00204:Cytokinesis	12	0.926641	0.0989687	29899, 3619, 10097, 1453, 1452, 1455, 11140, 10112, 72, 10801, 148932, 6790	898	101	12713	1.68202	1	0.595951	72.9161	-1.0045
PANTHER_BP_ALL	BP00129:Endocytosis	25	1.9305	0.0999206	1453, 57175, 1452, 10059, 136, 1455, 83871, 858, 857, 7464, 11031, 154, 54453, 8301, 3482, 57403, 10276, 10097, 9777, 8907, 5868, 72, 5878, 29924, 57192	898	258	12713	1.3718	1	0.584083	73.2726	-1.00034

## Sheet: 工作表1
Supplemental Table 1
Upregulated pathways
Term	Count	%	PValue	Genes	List Total	Pop Hits	Pop Total	Fold Enrichment	Bonferroni	Benjamini	FDR	LogP
BP00031:Nucleoside, nucleotide and nucleic acid metabolism	322	19.4915	8.93846e-06	170959, 4799, 1479, 6774, 10891, 79707, 6772, 6773, 63922, 3727, 3726, 317781, 51085, 79088, 4613, 64393, 7746, 2959, 7748, 11325, 6617, 204, 3714, 50717, 55225, 23503, 55758, 115752, 3299, 9869, 723790, 4602, 4507, 10721, 7072, 10725, 170960, 6777, 54799, 4791, 4222, 23126, 4792, 8243, 126231, 11340, 9985, 58487, 9984, 55112, 6894, 23635, 1998, 7629, 23019, 7728, 7181, 55666, 4781, 55667, 85441,…	1115	2983	12713	1.23077	0.0018664	0.0018664	0.0112836	5.04874
BP00156:Interferon-mediated immunity	15	0.90799	0.000771544	3661, 3430, 3627, 2634, 6773, 8638, 10379, 24138, 3434, 4938, 3433, 3459, 4939, 3437, 4940	1115	62	12713	2.7585	0.148976	0.0774903	0.969661	3.11264
BP00111:Intracellular signaling cascade	96	5.81114	0.00327214	3627, 9649, 7538, 6774, 7294, 84932, 2919, 6773, 801, 51735, 3727, 3726, 51277, 11329, 26298, 152926, 4613, 2247, 85464, 8527, 339122, 55333, 1756, 27071, 55799, 6645, 1857, 56261, 7832, 5603, 1850, 1902, 1795, 27, 23162, 7134, 26118, 28512, 10769, 6198, 115701, 5495, 25837, 8826, 9641, 6777, 4791, 26354, 4792, 142679, 9644, 1437, 1601, 5971, 3606, 1124, 8945, 1783, 1070, 1606, 3600, 51655, 1438,…	1115	826	12713	1.32515	0.495909	0.204141	4.05318	2.48517
BP00148:Immunity and defense	131	7.92978	0.00924656	6774, 7294, 6773, 8743, 8740, 6352, 1525, 114897, 4820, 4929, 63898, 2204, 29992, 30817, 29990, 8681, 27071, 3714, 9353, 3552, 3299, 8685, 4891, 55367, 4938, 5359, 6364, 4939, 2941, 472, 9641, 10725, 6777, 4791, 4792, 2214, 1437, 5971, 6289, 6288, 493869, 23531, 6892, 79827, 6890, 9360, 1438, 727, 1998, 5565, 725, 4582, 722, 624, 3134, 10019, 3133, 629, 4091, 4940, 3430, 10410, 2634, 326, 716, 83…	1115	1220	12713	1.22429	0.856515	0.384537	11.0659	2.03402
BP00275:Extracellular matrix protein-mediated signaling	12	0.726392	0.0140712	3918, 3913, 375790, 3914, 3689, 5411, 3486, 1953, 89932, 5045, 3911, 3909	1115	60	12713	2.28036	0.948272	0.446975	16.381	1.85167
BP00256:RNA catabolism	11	0.66586	0.0175452	91431, 7538, 80021, 6038, 55758, 87178, 115752, 65110, 91748, 9924, 283	1115	54	12713	2.32259	0.975264	0.460214	20.0254	1.75584
BP00117:JAK-STAT cascade	14	0.847458	0.0254751	1437, 3430, 6774, 3606, 6773, 2241, 122809, 3600, 1438, 26118, 3459, 6777, 3569, 53834	1115	82	12713	1.94665	0.995453	0.537204	27.803	1.59388
BP00133:Nuclear transport	17	1.02906	0.0299311	8021, 23225, 100132247, 23633, 9360, 9284, 10204, 79711, 4820, 7175, 4678, 10465, 55666, 440348, 57610, 5480, 55705	1115	110	12713	1.7621	0.998255	0.547918	31.8616	1.52388
BP00195:Meiosis	13	0.786925	0.0319484	8243, 4361, 9985, 1762, 7516, 113510, 4439, 5475, 10721, 55329, 55601, 5888, 171483	1115	76	12713	1.95031	0.998871	0.52953	33.6289	1.49555
BP00116:JNK cascade	11	0.66586	0.0344589	1843, 27071, 3627, 7186, 1850, 1847, 10451, 3569, 3727, 142679, 3726	1115	60	12713	2.09033	0.999344	0.519482	35.7694	1.4627
BP00036:DNA repair	21	1.27119	0.0406136	8243, 4361, 79677, 4683, 55775, 5426, 7516, 2073, 4439, 7157, 27301, 8930, 4913, 135114, 9126, 3978, 55339, 472, 5888, 11144, 29935	1115	151	12713	1.58568	0.999828	0.54514	40.7509	1.39133
BP00153:Complement-mediated immunity	10	0.605327	0.0435473	716, 114897, 727, 725, 1675, 722, 3075, 114904, 629, 51279	1115	54	12713	2.11144	0.999909	0.539507	42.9979	1.36104
Downregulated pathways
Term	Count	%	PValue	Genes	List Total	Pop Hits	Pop Total	Fold Enrichment	Bonferroni	Benjamini	FDR	LogP
BP00203:Cell cycle	105	8.10811	1.97557e-07	8883, 57175, 1104, 2289, 2288, 221937, 10540, 2295, 2297, 51637, 751867, 2294, 2012, 3151, 6093, 8872, 7283, 11140, 1982, 3491, 10097, 5937, 51434, 4609, 55038, 148932, 10726, 64710, 1453, 1452, 1455, 5970, 5558, 10276, 1647, 7424, 84790, 10112, 10801, 84292, 595, 7529, 890, 4176, 6277, 3833, 2304, 899, 83540, 84617, 991, 203068, 808, 892, 23332, 896, 29950, 50855, 29899, 5127, 7027, 54556, 7791,…	898	896	12713	1.65903	3.95106e-05	3.95106e-05	0.000247617	-6.70431
BP00282:Mitosis	48	3.70656	5.13182e-06	5127, 29899, 57175, 7791, 1104, 983, 10540, 10383, 10381, 51637, 751867, 10300, 5885, 134492, 6093, 3619, 7283, 11140, 10097, 51434, 72, 56604, 10051, 148932, 10726, 64710, 1453, 1452, 1455, 6790, 7277, 84790, 10112, 10801, 595, 23244, 10983, 1017, 3833, 3159, 7464, 1020, 899, 1021, 83540, 84617, 203068, 23332, 896	898	337	12713	2.01643	0.00102584	0.000513052	0.00643202	-5.28973
BP00060:Protein metabolism and modification	239	18.4556	7.77225e-06	8883, 170384, 7355, 8738, 1973, 10489, 5641, 51776, 8878, 11098, 6093, 79716, 83903, 55226, 5646, 5645, 3093, 10471, 23640, 10093, 1982, 7347, 7884, 1983, 8728, 10477, 51765, 8725, 1984, 7079, 7203, 219743, 824, 823, 1453, 1432, 1452, 1455, 9986, 1075, 7326, 5351, 118424, 4638, 84196, 5347, 81567, 54476, 4232, 5768, 51386, 8751, 51588, 65125, 6203, 6202, 908, 7324, 5770, 10598, 29952, 4660, 5127,…	898	2630	12713	1.28651	0.00155325	0.000518018	0.00974127	-5.10945
BP00207:Cell cycle control	48	3.70656	0.000164231	5127, 8883, 23677, 1956, 5970, 54556, 3169, 2289, 2288, 221937, 983, 2295, 2297, 1031, 1647, 55274, 7424, 2294, 3553, 94234, 595, 8872, 10983, 11065, 5708, 890, 9935, 10848, 11140, 6277, 581, 1017, 2304, 5925, 1874, 1982, 1020, 6197, 1021, 899, 3491, 991, 51434, 4145, 892, 4609, 896, 6195	898	386	12713	1.76046	0.0323152	0.00817858	0.205651	-3.78455
BP00062:Protein folding	25	1.9305	0.000236477	10808, 10049, 3300, 3303, 11140, 51386, 3337, 60681, 6950, 3312, 2289, 2288, 3315, 10471, 3329, 23640, 2280, 64222, 2286, 7266, 908, 8725, 10574, 10598, 7203	898	156	12713	2.26875	0.0461998	0.0094156	0.295996	-3.62621
BP00063:Protein modification	105	8.10811	0.000376465	57171, 8883, 90850, 10295, 170384, 7355, 3340, 23463, 10922, 51776, 57178, 9040, 6093, 53947, 55226, 83903, 5170, 3093, 160418, 4836, 11282, 10477, 51765, 1613, 10678, 1453, 1432, 1452, 1455, 7326, 118424, 28996, 4638, 23193, 54935, 81567, 54936, 5347, 23324, 91, 5768, 90, 51588, 9374, 65125, 997, 6675, 7324, 5573, 26472, 5575, 5770, 10188, 5782, 4660, 5127, 8767, 51734, 8459, 8576, 5062, 4247, 9…	898	1068	12713	1.39184	0.0725415	0.0124728	0.470837	-3.42428
BP00206:Chromosome segregation	18	1.38996	0.00103171	3619, 1453, 1452, 1455, 7283, 3159, 10540, 10383, 10381, 83540, 84617, 7277, 203068, 84790, 5885, 10112, 56604, 10051	898	105	12713	2.42692	0.186532	0.0290619	1.28547	-2.98644
BP00033:Pyrimidine metabolism	10	0.772201	0.00128482	1806, 978, 4830, 1503, 7298, 1635, 29922, 7083, 1633, 7378	898	39	12713	3.63	0.226731	0.03163	1.59851	-2.89116
BP00072:Protein complex assembly	12	0.926641	0.00371669	908, 10489, 3303, 10574, 3312, 6950, 112812, 7203, 9158, 23481, 8674, 3329	898	62	12713	2.74007	0.525134	0.0794159	4.55992	-2.42984
BP00239:Other apoptosis	5	0.3861	0.00543813	8883, 84674, 5664, 949, 8996	898	11	12713	6.43501	0.663984	0.103323	6.6064	-2.26455
BP00179:Apoptosis	51	3.93822	0.00614195	9513, 64110, 8883, 6464, 7027, 54556, 8767, 332, 949, 8738, 1051, 8835, 10392, 8772, 84674, 7259, 10922, 2012, 8877, 10134, 5074, 9500, 581, 64061, 11186, 1982, 3956, 9538, 112398, 1613, 4609, 1611, 136, 5970, 5664, 27429, 10276, 1647, 81557, 4947, 83692, 4946, 3553, 8996, 9618, 598, 10848, 54583, 27242, 4170, 11124	898	494	12713	1.46155	0.708343	0.10597	7.43141	-2.21169
BP00125:Intracellular protein traffic	86	6.64093	0.00645334	10244, 148022, 57175, 83871, 94120, 51375, 54453, 23208, 154, 10540, 83943, 10383, 11018, 10484, 3482, 10618, 10381, 79083, 6396, 84926, 7851, 9146, 10134, 8871, 26155, 10055, 10059, 10961, 7283, 6836, 9117, 163, 10097, 375, 72, 5878, 56604, 23636, 10972, 3996, 5872, 23534, 10527, 1453, 54732, 22818, 1452, 1455, 136, 3998, 3842, 11031, 8301, 10276, 7277, 9777, 23423, 8907, 84790, 83692, 5868, 101…	898	925	12713	1.31622	0.726061	0.102286	7.79428	-2.19022
BP00286:Cell structure	61	4.71042	0.00756135	57175, 3875, 7791, 949, 4000, 4001, 10540, 221937, 9201, 2295, 10383, 2297, 10381, 7168, 51776, 2294, 94234, 84823, 3858, 26499, 832, 23022, 10059, 7283, 11140, 5170, 3855, 144501, 10093, 5358, 10097, 55700, 10095, 10094, 7171, 72, 7170, 56604, 9053, 5756, 1453, 1452, 1455, 7414, 3169, 27252, 1072, 7277, 11078, 84790, 10112, 11344, 3799, 2304, 7464, 7431, 4478, 10552, 4627, 84617, 203068	898	621	12713	1.39062	0.780854	0.110211	9.07487	-2.1214
BP00048:mRNA splicing	23	1.77606	0.0104046	57647, 6638, 6636, 8570, 283742, 57819, 10492, 1660, 24148, 7307, 3188, 51163, 8175, 11338, 3178, 8634, 11129, 220988, 10594, 10262, 11066, 5936, 10432, 84321	898	184	12713	1.76963	0.876538	0.138789	12.2865	-1.98277
BP00287:Cell motility	34	2.62548	0.0185993	9948, 5756, 5782, 57175, 4851, 7791, 9260, 7041, 10383, 10381, 7168, 7277, 8440, 84790, 11344, 6093, 22885, 392, 6624, 7283, 81624, 3693, 7464, 8061, 10093, 3688, 3491, 4627, 84617, 81873, 203068, 7171, 7170, 56604	898	321	12713	1.4995	0.976597	0.221453	20.968	-1.7305
BP00064:Protein phosphorylation	58	4.47876	0.0196459	5127, 4660, 5782, 8767, 10295, 8576, 5062, 983, 9201, 9833, 51776, 10922, 6093, 5606, 5792, 83903, 5604, 5170, 6197, 6199, 5496, 51765, 5595, 8986, 1613, 6195, 7867, 23677, 1453, 1432, 1452, 1455, 1956, 6790, 28996, 4638, 54935, 558, 5347, 5797, 3654, 1969, 91, 90, 1017, 79109, 65125, 1020, 1021, 5528, 5573, 26472, 5575, 27347, 5770, 4145, 10188, 2869	898	614	12713	1.33731	0.981094	0.219654	22.018	-1.70673
BP00285:Cell structure and motility	91	7.02703	0.0229868	5782, 57175, 4851, 3875, 7791, 949, 10398, 4000, 4001, 221937, 10540, 2295, 9201, 10383, 2297, 7168, 10381, 389, 51776, 2294, 94234, 84823, 9043, 6093, 2017, 22885, 26499, 3858, 832, 23022, 5881, 10059, 7283, 5792, 11140, 81624, 5170, 3855, 144501, 3693, 8061, 10093, 5358, 3688, 3491, 10097, 55700, 10095, 10094, 7171, 72, 7170, 56604, 9053, 9948, 5756, 1453, 1452, 1455, 7414, 3169, 27252, 9260, 1…	898	1042	12713	1.23636	0.990448	0.239355	25.2842	-1.63852
BP00011:Monosaccharide metabolism	8	0.617761	0.0232172	56948, 2519, 2539, 5373, 10007, 5468, 5210, 29925	898	41	12713	2.76234	0.990888	0.229727	25.5048	-1.63419
BP00001:Carbohydrate metabolism	50	3.861	0.0396087	56948, 2131, 23677, 5373, 3169, 4247, 2762, 5210, 6513, 221937, 8692, 2295, 7355, 10296, 6520, 2297, 3340, 7167, 92126, 23193, 2294, 7374, 7086, 23324, 221035, 94234, 3099, 53947, 2632, 1486, 3038, 128, 5223, 226, 29988, 230, 4191, 2304, 5468, 56548, 276, 2519, 2539, 2588, 5836, 8704, 85414, 10007, 2542, 29925	898	539	12713	1.31327	0.999691	0.346502	39.7431	-1.40221
BP00123:Other signal transduction	10	0.772201	0.0412791	64781, 2004, 23463, 2002, 11140, 29893, 8877, 9912, 949, 351	898	66	12713	2.145	0.999782	0.343973	41.0437	-1.38427
